# Supplementary material for: Leveraging Deep Learning and Generative AI for Predicting Rheological Properties and Material Compositions of 3D Printed Polyacrylamide Hydrogels
Source: Gels. 2024 Oct 15;10(10):660. doi: 10.3390/gels10100660 (PMC11507415; doi:10.3390/gels10100660)
Supplement: Supplementary file 1 [file gels-10-00660-s001.zip]

Archive with 1 entries (1 files):
- gels-3251382-supplementary.pdf
